# Supplementary material for: Acute Cervical Vagus Nerve Stimulation Modulates Gastric Slow Waves in the Distal Rat Stomach
Source: Neurogastroenterol Motil. 2025 Mar 27;37(7):e70030. doi: 10.1111/nmo.70030 (PMC12163215; doi:10.1111/nmo.70030)
Supplement: Supplementary file 1 — Appendix S1. Stimulation Parameters [file NMO-37-e70030-s003.csv]

	Pulse width (ms)	Pulse amplitude (mA)	Pulse frequency (Hz)
Low (L)	0.3	0.25	2
Medium (M)	0.5	0.5	5
High (H)	1	1	10
