# Supplementary material for: Acute Cervical Vagus Nerve Stimulation Modulates Gastric Slow Waves in the Distal Rat Stomach
Source: Neurogastroenterol Motil. 2025 Mar 27;37(7):e70030. doi: 10.1111/nmo.70030 (PMC12163215; doi:10.1111/nmo.70030)
Supplement: Supplementary file 2 — Appendix S2. Stimulation Sequence [file NMO-37-e70030-s004.csv]

S=Sham, L=Low, M=Medium, H=High, R=Recovery
		Segment	Segment	Segment	Segment	Segment	Segment
Animal	Sequence Number	0	1	2	3	4	5
1	1	S	L	M	M	L	R
1	2	S	M	L	L	M	R
1	3	S	H	L	L	H	R
1	4	S	L	H	H	L	R
1	5	S	M	H	H	M	R
1	6	S	H	M	M	H	R
2	1	S	M	L	L	M	R
2	2	S	H	L	L	H	R
2	3	S	L	H	H	L	R
2	4	S	M	H	H	M	R
2	5	S	H	M	M	H	R
2	6	S	L	M	M	L	R
3	1	S	H	L	L	H	R
3	2	S	L	H	H	L	R
3	3	S	M	H	H	M	R
3	4	S	H	M	M	H	R
3	5	S	L	M	M	L	R
3	6	S	M	L	L	M	R
4	1	S	L	H	H	L	R
4	2	S	M	H	H	M	R
4	3	S	H	M	M	H	R
4	4	S	L	M	M	L	R
4	5	S	M	L	L	M	R
4	6	S	H	L	L	H	R
5	1	S	M	H	H	M	R
5	2	S	H	M	M	H	R
5	3	S	L	M	M	L	R
5	4	S	M	L	L	M	R
5	5	S	H	L	L	H	R
5	6	S	L	H	H	L	R
6	1	S	H	M	M	H	R
6	2	S	L	M	M	L	R
6	3	S	M	L	L	M	R
6	4	S	H	L	L	H	R
6	5	S	L	H	H	L	R
6	6	S	M	H	H	M	R
