# Supplementary material for: Acute Cervical Vagus Nerve Stimulation Modulates Gastric Slow Waves in the Distal Rat Stomach
Source: Neurogastroenterol Motil. 2025 Mar 27;37(7):e70030. doi: 10.1111/nmo.70030 (PMC12163215; doi:10.1111/nmo.70030)
Supplement: Supplementary file 3 — Appendix S3. Table of Averages [file NMO-37-e70030-s001.csv]

		Frequency (cpm)	Frequency (cpm)	Frequency (cpm)	Frequency (cpm)	Frequency (cpm)	Frequency (cpm)	Amplitude (mV)	Amplitude (mV)	Amplitude (mV)	Amplitude (mV)	Amplitude (mV)	Amplitude (mV)
		Minimum	Minimum	Maximum	Maximum	Mean	Mean	Minimum	Minimum	Maximum	Maximum	Mean	Mean
		Mean	SD	Mean	SD	Mean	SD	Mean	SD	Mean	SD	Mean	SD
Antrum	Sham	3.56	0.99	4.43	1.02	3.93	0.9	0.176	0.041	0.214	0.052	0.193	0.042
Antrum	Low	3.55	1.14	4.3	1.03	3.89	1.06	0.186	0.055	0.26	0.119	0.21	0.06
Antrum	Medium	3.08	0.82	4.43	1.06	3.63	0.75	0.184	0.096	0.283	0.237	0.214	0.124
Antrum	High	2.63	0.67	4.73	1.3	3.49	0.54	0.156	0.042	0.256	0.094	0.191	0.049
Antrum	Recovery	3.63	0.93	4.66	0.9	4.06	0.75	0.164	0.041	0.234	0.079	0.193	0.048
Distal Corpus	Sham	3.81	1.03	4.12	1.08	3.97	1.04	0.18	0.082	0.209	0.088	0.195	0.086
Distal Corpus	Low	3.83	1.09	4.26	1.08	4.05	1.05	0.178	0.073	0.217	0.095	0.196	0.083
Distal Corpus	Medium	3.48	0.78	4.22	0.9	3.85	0.82	0.155	0.061	0.218	0.093	0.183	0.077
Distal Corpus	High	2.54	0.56	3.99	0.84	3.15	0.53	0.148	0.053	0.243	0.101	0.18	0.069
Distal Corpus	Recovery	3.79	1.1	4.23	1.27	4.03	1.2	0.164	0.071	0.209	0.087	0.183	0.078
