# Supplementary material for: Acute Cervical Vagus Nerve Stimulation Modulates Gastric Slow Waves in the Distal Rat Stomach
Source: Neurogastroenterol Motil. 2025 Mar 27;37(7):e70030. doi: 10.1111/nmo.70030 (PMC12163215; doi:10.1111/nmo.70030)
Supplement: Supplementary file 4 — Appendix S4. Table of P‐values [file NMO-37-e70030-s002.csv]

0=Sham, 1=Low, 2=Medium, 3=High, 4=Recovery; 1=antrum, 2=distal corpus
Table of p values for model coefficients for each measure
				Frequency			Amplitude
				Minimum	Maximum	Mean	Minimum	Maximum	Mean		HRV	HR
			int	0	0	0	0	0	0		0	0
			d1	0.7843	0.7068	0.8204	0.515	0.2453	0.2208		0.5872	0.0475
			d2	0.0085	0.7502	0.065	0.2605	0.4287	0.4884		0.0106	0
			d3	0	0.3081	0.0047	0.0177	0.0432	0.423		0	0
			d4	0.6761	0.0468	0.4031	0.2578	0.4121	0.7951		0.7834	0.0443
			l1	0.1494	0.2723	0.8107	0.3025	0.7332	0.3979
			d1:l1	0.9679	0.6953	0.5143	0.8783	0.4928	0.5042
			d2:l1	0.4905	0.9242	0.4525	0.9138	0.758	0.6307
			d3:l1	0.1467	0.1791	0.0585	0.6714	0.8953	0.6816
			d4:l1	0.514	0.1312	0.4595	0.6117	0.5639	0.9832
Table of p values for ANOVA of the mixed effects model for each measure
				Frequency			Amplitude
				Minimum	Maximum	Mean	Minimum	Maximum	Mean		HRV	HR
			intercept	0	0	0	0	0	0		0	0
			dosage	0	0.5569	0	0.0012	0.0649	0.3263		0	0
			location	0.0086	0	0.8381	0.0477	0.0528	0.0543
			dos:loc	0.1887	0.1645	0.0244	0.9503	0.9499	0.743
Pairwise comparisons
				Frequency			Amplitude
				Minimum	Maximum	Mean	Minimum	Maximum	Mean		HRV	HR
	Antrum	0	1	0.9988	0.9957	0.9994	0.9663	0.7721	0.736		0.9826	0.2725
		0	2	0.0646	0.9978	0.3462	0.7923	0.9328	0.9578		0.0777	0
		0	3	0	0.8459	0.0374	0.1222	0.2543	0.9299		0	0
		0	4	0.9936	0.2705	0.919	0.7888	0.924	0.999		0.9987	0.2583
		1	2	0.082	1	0.4003	0.3189	0.9948	0.25		0.1833	0.0057
		1	3	0	0.9549	0.0386	0.0106	0.9017	0.1932		0	0
		1	4	0.952	0.3918	0.7942	0.3422	0.9982	0.5677		0.9185	0.9998
		2	3	0.0187	0.9395	0.8154	0.6779	0.6941	1		0	0.0243
		2	4		0.3577	0.0486	1	1	0.9937		0.0359	0.0222
		3	4	0	0.8112	0.0019	0.7649	0.7833	0.9852		0	0
	Distal Corpus	0	1	0.9995	0.8792	0.9573	0.994	0.9996	0.9991
		0	2	0.4552	0.9997	0.936	0.8763	0.9962	1
		0	3	0	0.9039	0	0.4235	0.3508	0.9995
		0	4	0.9868	0.9999	0.9995	0.9953	1	0.9986
		1	2	0.5298	0.9283	0.4992	0.5587	0.9998	0.9984
		1	3	0	0.2818	0	0.1312	0.4012	0.9859
		1	4	0.9977	0.8187	0.8902	0.9174	0.9996	0.98
		2	3	0	0.7838	0	0.9118	0.5068	0.9994
		2	4	0.801	0.9974	0.9822	0.9815	0.9965	0.9983
		3	4	0	0.9522	0	0.6656	0.3552	1
				Frequency			Amplitude
				Minimum	Maximum	Mean	Minimum	Maximum	Mean		HRV	HR
		Antrum vs distal corpus	0	0.1494	0.2723	0.8107	0.3025	0.7332	0.3979
			1	0.0885	0.4973	0.2024	0.151	0.1597	0.0461
			2	0.0062	0.1585	0.1524	0.2977	0.3978	0.8085
			3	0.5841	0.001	0.0086	0.5723	0.5594	0.7207
			4	0.608	0.0014	0.4211	0.7413	0.2498	0.3773
